# Supplementary material for: Epistemic Trust, Mistrust and Credulity Questionnaire (ETMCQ) validation in French language: Exploring links to loneliness
Source: PLoS One. 2025 Mar 21;20(3):e0303918. doi: 10.1371/journal.pone.0303918 (PMC11927912; doi:10.1371/journal.pone.0303918)
Supplement: S2 Appendix — ETMCQ french_for CFA. (CSV) [file pone.0303918.s002.csv]

subject	Item_01	Item_02	Item_03	Item_04	Item_05	Item_06	Item_07	Item_08	Item_09	Item_10	Item_11	Item_12	Item_13	Item_14	Item_15
1	5	5	5	4	2	3	6	6	3	3	4	2	5	3	3
2	3	5	6	5	2	3	5	6	4	5	2	2	3	5	3
3	3	3	6	4	2	3	3	5	2	1	1	2	1	2	2
4	4	4	7	7	7	4	6	6	7	5	4	2	7	6	5
5	4	4	6	3	1	1	2	6	5	3	2	1	2	4	3
6	2	5	5	7	2	3	3	3	6	4	5	1	3	1	6
7	6	6	4	4	1	1	5	7	3	4	1	1	5	4	1
8	3	5	5	6	4	4	5	5	5	4	2	2	3	3	2
9	2	4	1	2	1	1	2	4	4	2	2	1	5	3	2
10	4	5	6	3	4	4	3	5	4	4	4	3	4	3	2
11	6	6	4	4	2	4	7	7	4	1	2	2	4	5	4
12	2	3	5	2	1	1	2	2	3	1	1	1	4	6	2
13	7	7	2	5	2	4	7	7	2	3	2	2	7	1	2
14	4	5	4	4	3	4	5	5	4	2	3	2	5	2	4
15	2	6	6	4	2	2	5	5	6	6	3	2	3	5	3
16	5	4	3	2	3	2	4	5	4	4	2	2	4	4	3
17	2	5	6	5	2	3	6	6	7	5	4	4	5	2	6
18	2	4	7	4	1	1	4	7	3	1	1	1	1	4	2
19	5	4	4	3	2	1	3	5	3	2	1	1	3	2	1
20	5	6	2	2	6	3	6	5	2	2	5	4	6	2	5
21	3	4	4	3	1	1	5	5	3	2	2	1	3	2	2
22	2	5	4	3	5	4	5	5	4	3	2	4	4	4	4
23	4	7	4	3		5	4	3	7	3	7	2	7	7	7
24	5	4	5	2	2	2	5	5	2	1	2	2	3	4	2
25	4	5	5	3	4	3	1	2	2	1	2	5	1	2	5
26	7	7	5	5	4	4	7	7	4	4	2	2	7	6	4
27	5	3	4	2	1	3	6	7	4	3	1	1	5	3	2
28	3	4	7	3	2	1	5	5	7	5	4	2	7	2	2
29	5	6	3	2	6	4	6	7	2	5	2	4	4	6	4
30	2	4	5	6	2	2	3	4	4	3	2	1	1	6	4
31	6	5	7	3	2	2	5	5	4	2	2	2	5	2	2
32	4	6	3	6	3	3	6	6	4	2	2	2	5	2	5
33	6	6	5	2	1	2	4	5	3	3	2	3	2	3	2
34	5	5	5	5	5	5	4	7	6	4	1	1	3	2	2
35	4	4	7	4	1	1	4	4	4	1	1	1	4	4	5
36	2	4	6	4	1	1	6	5	5	5	4	3	2	5	7
37	5	5	7	1	1	1	5	5	1	4	1	1	5	4	4
38	4	4	2	4	2	6	6	7	2	3	2	2	6	5	3
39	5	7	2	1	1	4	5	7	2	1	1	1	7	2	1
40	4	5	5	3	1	1	4	5	5	2	2	1	3	5	6
41	3	4	2	1	1	1	2	3	1	1	1	1	5	1	2
42	2	4	6	5	1	1	5	5	6	4	1	1	3	5	4
43	5	5	2	6	1	1	6	1	6	1	7	1	6	1	7
44	2	6	6	6	1	2	3	2	5	6	2	1	4	5	2
45	4	5	5	4	4	3	5	6	5	1	2	1	3	3	4
46	5	6	2	4	1	1	6	6	1	1	4	1	6	2	1
47	4	5	4	4	2	4	6	6	2	5	2	2	6	3	2
48	4	6	5	2	1	2	4	5	2	1	1	1	5	3	1
49	7	6	6	2	2	4	6	6	4	2	1	1	5	4	2
50	4	1	4	1	1	1	3	4	2	1	1	1	5	1	2
51	5	6	5	1	2	2	6	6	2	1	1	2	7	1	3
52	6	7	7	7	2	4	6	7	3	4	3	2	5	4	6
53	5	6	4	3	1	1	4	5	3	4	1	1	5	4	2
54	2	6	7	6	1	2	5	6	7	4	1	1	4	4	5
55	2	3	7	2	3	2	4	2	4	2	1	1	3	2	2
56	5	4	2	5	7	5	7	4	3	1	2	3	3	3	6
57	6	6	5	4	2	2	6	6	2	2	2	2	7	4	2
58	1	3	6	4	1	1	2	5	5	1	1	1	4	4	5
59	2	4	7	6	1	1	7	5	6	4	3	2	2	2	7
60	3	6	4	2	4	1	5	6	4	2	1	1	7	1	4
61	3	6	2	3	4	4	7	7	7	1	1	1	7	4	7
62	2	2	6	5	1	1	3	7	6	7	6	1	1	5	6
63	2	6	4	5	5	2	6	5	4	2	1	1	4	4	2
64	2	2	2	2	2	2	2	7	2	2	2	2	2	2	2
65	5	4	6	4	3	1	4	4	6	7	1	1	7	3	4
66	1	2	7	7	2	2	2	3	6	2	5	4	4	5	6
67	2	4	7	3	2	2	3	7	3	2	1	1	2	2	3
68	3	4	5	1	1	1	6	6	1	1	1	1	5	2	1
69	5	4	7	4	2	3	5	6	2	1	1	4	7	3	2
70	5	1	6	4	3	2	2	2	6	2	2	2	3	3	5
71	1	1	7	4	1	1	4	7	1	1	1	1	1	3	3
72	5	4	4	3	1	2	4	7	5	2	2	1	3	3	4
73	4	5	6	4	4	3	5	4	5	6	3	3	5	3	5
74	4	5	7	6	1	1	5	5	2	2	1	1	5	7	6
75	2	3	5	4	3	2	3	2	6	4	2	2	4	3	2
76	4	4	6	5	2	2	4	4	6	1	3	1	5	2	5
77	2	6	6	5	2	2	5	5	6	6	1	1	3	1	6
78	4	5	4	4	3	4	5	6	5	6	4	3	4	4	4
79	5	6	5	5	1	1	7	7	6	6	5	3	7	4	6
80	3	4	4	4	3	5	7	7	4	4	4	2	5	4	4
81	6	7	2	2	1	1	4	4	6	2	1	1	7	3	1
82	4	5	5	3	2	3	4	2	5	2	1	2	5	3	2
83	2	7	7	5	1	6	5	6	6	6	1	1	7	1	3
84	3	6	3	6	6	5	6	5	3	2	2	4	6	1	3
85	2	3	7	6	1	2	4	4	5	6	2	1	3	4	3
86	2	5	6	5	3	5	6	5	6	5	5	3	2	4	5
87	5	4	5	4	2	2	4	5	4	5	1	3	5	5	5
88	5	5	7	7	1	1	5	6	5	5	2	1	3	5	3
89	6	6	6	5	1	2	6	7	5	3	1	1	5	4	1
90	5	3	5	2	1	3	4	3	4	1	1	1	5	1	1
91	2	5	6	5	2	2	4	4	5	4	3	2	1	5	6
92	3	6	5	2	1	1	6	7	3	1	2	1	3	2	2
93	6	7	6	1	1	1	4	7	4	1	1	1	6	1	2
94	7	7	1	4	2	2	6	6	7	4	7	4	6	1	7
95	5	5	4	4	4	5	5	5	4	5	3	5	4	4	5
96	2	5	6	2	1	2	4	6	6	5	1	1	2	5	2
97	4	5	3	6	5	6	7	6	5	6	4	4	5	4	5
98	3	5	6	6	3	3	4	6	1	5	2	1	5	4	4
99	5	5	2	6	1	2	6	7	3	2	1	2	5	2	1
100	4	5	5	5	4	4	5	5	6	5	2	2	5	3	6
101	4	7	6	4	4	6	7	6	7	2	4	2	5	5	4
102	3	4	7	2	1	1	4	7	7	6	4	1	6	2	3
103	3	5	6	5	3	4	5	4	5	5	4	5	5	3	6
104	3	7	7	5	2	3	5	7	5	6	3	5	2	6	3
105	1	1	7	7	1	1	1	4	6	1	1	1	1	1	2
106	5	6	5	2	1	1	4	4	6	4	1	1	1	6	1
107	6	5	5	5	2	5	4	7	4	3	1	3	5	5	1
108	4	5	5	4	2	4	5	4	2	2	2	1	2	3	3
109	5	7	5	1	1	6	5	6	1	1	2	1	7	3	2
110	3	4	2	5	3	3	4	4	3	4	4	4	3	4	5
111	5	6	4	1	1	1	4	6	4	4	2	1	6	1	2
112	5	6	4	4	2	2	5	5	5	2	1	2	5	1	1
113	5	6	7	4	1	2	4	2	4	3	3	4	3	4	5
114	2	5	5	3	2	3	3	4	5	4	1	3	6	2	1
115	3	2	2	5	3	2	4	2	2	4	4	3	3	3	4
116	5	5	4	5	2	5	6	6	2	5	2	4	7	2	4
117	5	6	6	7	2	3	6	6	6	7	5	2	5	3	2
118	3	3	6	3	2	2	5	5	4	3	2	2	3	3	3
119	5	6	6	3	5	6	6	7	4	2	1	1	6	2	4
120	4	5	4	4	3	3	4	5	4	5	3	2	4	4	3
121	1	1	7	6	1	1	1	2	5	1	1	1	1	4	1
122	5	5	6	5	3	3	5	5	4	6	3	3	4	3	4
123	6	6	7	7	2	1	7	7	7	5	6	5	6	2	4
124	2	6	5	7	2	3	7	6	7	5	6	1	6	7	2
125	3	4	5	3	2	3	5	5	4	2	2	2	5	3	4
126	4	5	7	6	7	5	6	7	7	5	4	7	5	6	7
127	6	7	4	2	2	6	4	6	3	4	1	3	7	2	1
128	4	4	4	4	4	4	4	4	4	4	4	4	5	4	4
129	2	6	6	1	2	2	2	2	2	2	1	1	4	1	1
130	6	7	6	7	1	3	2	7	7	5	2	1	5	2	5
131	5	7	5	4	6	4	4	6	6	5	3	2	5	2	5
132	5	6	5	7	7	1	7	6	5	5	2	7	4	1	6
133	2	3	6	6	1	3	4	3	6	3	1	1	5	4	3
134	3	5	6	6	4	5	4	6	7	6	2	3	3	5	4
135	6	4	5	1	4	4	5	5	3	4	3	1	5	2	1
136	5	6	4	5	1	1	5	7	4	1	3	2	5	4	5
137	5	3	5	4	5	5	6	7	5	3	3	6	7	3	4
138	5	6	7	7	2	3	5	5	4	6	5	4	6	4	6
139	6	6	3	2	1	3	7	6	7	2	1	1	7	1	5
140	3	5	7	6	6	6	5	5	6	6	3	5	6	5	5
141	2	3	7	4	1	2	5	3	5	6	2	1	3	3	1
142	6	6	5	3	2	3	5	6	5	3	2	2	6	2	2
143	1	1	7	7	1	1	1	6	7	4	1	1	5	4	2
144	3	4	6	3	3	2	5	5	4	4	1	2	3	3	2
145	3	5	6	6	1	2	5	6	6	2	1	1	6	2	1
146	6	4	3	6	3	1	1	7	4	6	5	4	7	2	7
147	5	7	4	2	1	1	7	6	1	4	1	1	6	4	1
148	1	5	7	5	1	1	6	5	6	6	1	1	2	7	5
149	3	2	7	5	2	1	5	5	6	6	3	1	3	4	3
150	2	4	1	4	4	2	4	3	2	2	3	2	2	2	2
151	3	6	4	3	5	4	6	5	6	3	3	5	5	3	5
152	5	6	7	5	2	3	7	5	4	5	2	2	4	3	2
153	5	6	4	2	3	4	5	6	5	3	3	3	5	4	5
154	6	6	6	2	5	3	5	6	6	1	3	1	5	1	6
155	3	2	6	7	1	3	2	7	4	6	1	1	5	4	3
156	3	1	6	6	1	1	5	5	4	5	2	1	3	3	2
157	4	5	5	2	1	1	4	5	6	4	1	1	4	4	2
158	2	3	6	6	2	3	4	4	2	3	4	2	2	5	6
159	2	4	7	4	1	3	3	2	4	2	3	1	2	5	5
160	7	7	4	2	2	1	1	5	7	7	1	1	4	1	6
161	6	4	7	3	1	3	6	7	5	7	1	1	4	3	2
162	7	7	1	2	7	7	7	6	7	1	2	7	7	1	6
163	3	6	6	5	1	2	5	6	4	6	1	1	6	2	1
164	1	2	7	6	1	1	1	3	3	5	1	1	1	6	1
165	4	5	5	6	1	1	5	6	2	3	5	2	6	4	6
166	3	4	7	7	2	2	2	2	7	2	3	4	3	1	7
167	1	3	6	4	6	6	2	2	6	3	6	6	4	4	7
168	3	5	2	6	5	2	5	5	6	5	2	5	6	2	4
169	1	3	6	2	1	1	1	2	7	7	1	1	1	7	1
170	5	6	7	5	5	6	6	6	7	7	5	6	5	3	4
171	4	5	6	4	4	5	4	4	4	3	3	1	4	4	4
172	5	6	3	5	2	2	6	6	5	7	2	1	7	2	2
173	3	6	7	3	1	1	4	4	5	2	1	1	3	2	4
174	2	5	6	5	2	1	5	6	5	4	1	1	4	1	1
175	2	4	7	6	1	1	6	7	2	2	1	1	6	5	1
176	2	5	3	2	2	3	7	7	5	4	1	1	3	7	2
177	2	2	7	3	1	1	4	6	2	2	2	1	2	4	2
178	3	2	7	5	1	1	5	5	3	3	1	1	2	4	2
179	7	7	3	2	1	3	7	7	7	2	1	1	7	1	1
180	6	7	3	1	1	1	6	5	1	1	1	1	6	2	3
181	5	6	4	5	4	3	7	7	4	1	2	2	7	4	6
182	3	5	5	4	4	3	4	6	5	4	4	4	3	3	4
183	2	5	6	7	3	1	6	6	5	6	2	2	5	5	4
184	4	6	7	2	1	5	5	7	3	2	4	1	4	3	7
185	5	7	7	3	2	2	6	7	4	1	2	2	7	2	2
186	2	5	7	5	1	1	5	6	5	4	2	1	6	1	5
187	3	4	4	2	1	1	5	5	5	3	2	1	5	1	1
188	2	5	5	7	1	1	3	3	4	2	1	1	3	3	1
189	5	6	5	5	4	5	5	7	5	1	1	1	6	1	1
190	6	7	5	3	3	2	7	7	5	4	1	1	6	3	1
191	3	5	7	4	3	3	4	3	4	4	4	4	5	4	3
192	4	5	7	6	3	5	6	5	5	5	4	3	3	4	5
193	3	4	7	5	2	3	6	6	7	3	2	2	1	5	6
194	5	5	4	6	3	2	5	6	2	1	1	1	5	2	2
195	6	6	7	4	7	6	4	7	4	2	5	6	7	2	6
196	7	7	5	3	3	3	6	7	6	4	5	1	6	4	7
197	6	5	3	2	2	2	7	7	2	4	1	1	5	2	1
198	3	6	7	6	4	3	5	5	6	5	3	5	6	5	5
199	4	6	6	5	1	1	5	2	7	1	1	1	3	2	3
200	1	2	7	5	1	2	1	2	5	6	5	1	2	6	5
201	2	5	7	4	1	1	6	7	7	6	1	1	4	4	6
202	6	5	4	2	2	3	5	7	2	4	3	2	5	4	3
203	5	6	4	3	2	2	5	5	6	1	2	1	3	3	1
204	5	6	5	5	5	4	6	6	2	2	1	1	7	1	4
205	1	4	4	7	1	1	5	5	5	6	1	1	1	1	1
206	4	3	5	2	5	6	6	7	2	4	2	4	3	4	4
207	4	7	3	3	1	1	2	2	6	1	1	1	5	1	1
208	5	4	4	5	3	3	5	5	4	4	2	2	4	5	2
209	3	5	7	6	1	1	5	5	5	1	3	1	3	2	4
210	1	6	7	7	3	1	6	7	6	4	6	2	7	3	7
211	5	6	7	6	3	3	6	7	7	5	5	2	2	2	3
212	5	5	3	5	4	4	5	6	3	4	3	3	1	3	6
213	6	5	4	2	4	5	4	5	1	1	2	2	5	4	3
214	3	6	6	2	2	3	6	7	4	6	2	1	7	2	2
215	2	5	5	5	1	2	2	4	3	2	1	1	1	3	1
216	5	7	5	4	1	3	7	5	6	6	5	2	1	3	5
217	4	5	7	3	1	1	4	5	4	4	2	1	3	3	2
218	2	4	5	3	1	2	6	5	5	4	2	1	3	5	4
219	3	5	6	4	1	1	2	7	5	5	1	1	4	2	5
220	5	4	4	5	1	4	4	5	3	5	3	1	5	4	2
221	7	6	7	6	3	6	7	7	5	4	3	5	7	2	3
222	7	5	5	1	1	2	7	1	1	1	1	1	6	1	1
223	7	6	7	5	2	2	7	6	5	3	2	2	7	1	5
224	3	5	6	7	3	4	7	6	5	5	4	3	2	3	7
225	5	5	3	2	3	2	5	5	4	1	1	1	6	2	3
226	4	2	7	7	1	1	5	7	7	7	1	1	3	1	1
227	7	7	4	6	4	6	7	7	7	6	2	2	7	3	6
228	6	5	3	5	2	6	5	6	2	2	2	2	4	5	1
229	6	5	4	5	2	5	4	6	5	4	4	3	5	5	4
230	3	5	5	4	2	2	5	6	6	4	3	4	4	4	5
231	6	6	2	4	6	5	5	6	4	2	2	3	5	4	2
232	4	5	7	5	1	1	4	7	6	4	2	1	6	3	2
233	5	5	6	3	2	2	5	2	4	3	4	2	4	3	4
234	4	4	4	2	2	2	2	5	2	3	2	2	5	2	2
235	5	7	4	5	3	3	5	5	6	6	4	5	5	6	4
236	6	5	3	5	4	3	5	5	4	3	6	5	5	3	6
237	6	5	7	3	2	2	5	5	3	2	2	2	6	2	1
238	6	6	6	4	1	4	7	6	6	5	1	1	6	1	4
239	5	6	6	4	2	2	5	3	7	5	6	3	6	3	2
240	4	5	5	5	2	4	5	4	3	3	4	3	6	2	3
241	2	3	5	4	3	4	1	6	4	1	1	2	2	1	2
242	3	5	6	5	1	1	5	5	6	5	2	1	5	4	2
243	3	4	7	5	1	1	6	6	4	1	1	1	5	2	4
244	5	6	4	2	1	2	5	5	6	5	2	1	4	2	4
245	5	7	7	4	1	2	6	6	5	7	7	1	6	3	7
246	2	3	2	3	3	3	3	3	6	6	4	2	2	3	3
247	5	6	4	6	2	2	6	6	6	2	2	2	4	3	2
248	2	4	4	1	1	1	4	2	5	1	1	1	4	1	1
249	1	4	4	5	1	2	4	5	5	4	1	1	4	4	2
250	4	5	4	3	2	3	4	5	3	2	2	2	4	4	2
251	7	6	2	1	5	4	7	6	3	4	1	1	7	1	1
252	3	3	5	4	2	2	3	5	6	2	1	2	2	3	4
253	3	6	5	7	1	1	5	6	5	5	6	1	6	3	7
254	2	2	7	2	3	2	4	3	4	2	1	2	1	5	4
255	5	5	5	4	4	4	5	5	6	5	5	6	5	4	3
256	5	4	5	3	4	5	4	3	5	5	4	5	4	4	5
257	4	5	5	5	3	3	3	5	4	4	2	3	4	4	2
258	2	6	6	4	1	1	6	7	7	1	1	1	4	6	2
259	5	6	2	5	2	4	6	6	6	4	3	2	4	3	5
260	2	5	4	5	2	5	4	4	5	1	4	1	6	2	7
261	1	5	5	4	3	5	4	3	5	2	1	1	1	1	4
262	5	5	3	3	2	3	5	5	6	2	2	4	6	5	4
263	4	5	5	3	1	2	4	5	2	2	2	2	3	3	2
264	3	6	5	2	2	2	5	6	5	4	2	1	3	2	4
265	3	4	5	4	3	4	3	4	4	4	4	2	3	4	4
266	2	6	7	5	4	3	3	6	5	2	3	3	4	3	4
267	6	6	6	3	1	1	5	5	6	4	1	1	6	1	1
268	2	5	5	5	1	5	5	5	4	3	4	2	6	3	4
269	1	4	6	3	2	2	3	5	5	2	1	2	4	2	1
270	3	5	5	4	5	4	5	5	5	5	2	3	4	4	2
271	2	5	7	6	2	4	3	5	3	4	2	2	3	2	5
272	3	5	5	3	1	3	4	2	3	3	2	1	3	3	3
273	4	6	3	4	2	3	4	7	4	2	1	1	5	5	3
274	2	4	3	5	4	5	3	4	1	4	2	1	3	3	2
275	5	6	6	5	2	4	4	5	5	6	3	2	6	3	6
276	5	6	6	5	5	3	5	4	5	5	3	3	5	5	6
277	5	5	6	5	1	1	1	5	2	4	1	1	5	4	5
278	5	4	6	3	1	1	2	3	6	4	1	1	5	4	1
279	6	6	4	3	4	3	3	7	3	2	2	3	4	3	3
280	5	3	6	4	2	2	5	6	6	3	2	1	6	4	2
281	3	4	5	4	3	4	5	4	5	5	3	2	4	3	4
282	6	6	4	2	2	4	6	6	2	5	2	5	6	1	2
283	6	4	7	4	1	4	6	7	3	1	2	2	7	2	3
284	2	3	6	3	3	3	6	4	3	2	3	2	3	3	5
285	5	4	5	4	1	1	5	7	4	1	1	1	4	1	1
286	5	5	6	3	1	1	6	6	3	1	1	1	5	2	3
287	6	4	6	6	1	5	3	4	7	4	3	3	7	4	5
288	4	5	5	5	3	4	6	6	3	5	3	2	4	3	3
289	5	4	3	6	6	4	4	4	6	3	2	2	2	2	2
290	7	6	3	3	5	4	6	3	6	3	5	6	5	3	7
291	4	6	4	3	1	2	3	6	4	3	1	1	4	3	1
292	3	5	3	4	3	3	6	7	4	3	2	3	5	2	2
293	4	5	4	2	2	2	5	5	2	4	1	1	5	2	1
294	5	5	6	3	2	2	6	6	6	3	4	2	2	5	2
295	6	6	7	6	4	3	4	6	5	5	5	5	6	4	6
296	6	6	5	3	3	4	5	6	4	3	2	2	5	3	2
297	1	4	7	6	2	1	5	7	6	5	1	1	1	7	3
298	3	5	4	6	2	3	6	6	2	3	1	1	3	3	1
299	6	6	6	4	5	3	5	6	4	2	3	6	5	4	5
300	6	6	6	2	3	1	1	2	5	1	1	1	2	2	2
301	5	5	5	1	1	1	4	5	5	1	1	1	1	2	5
302	5	5	4	2	6	5	6	5	2	2	2	3	5	2	2
