# Supplementary material for: Epistemic Trust, Mistrust and Credulity Questionnaire (ETMCQ) validation in French language: Exploring links to loneliness
Source: PLoS One. 2025 Mar 21;20(3):e0303918. doi: 10.1371/journal.pone.0303918 (PMC11927912; doi:10.1371/journal.pone.0303918)
Supplement: S3 Appendix — ETMCQ french_for convergence. (CSV) [file pone.0303918.s003.csv]

subject	ETMCQ_Trust	ETMCQ_Mistrust	ETMCQ_Credulity	RFQ_cer	RFQ_uncer	CTQ_AbEm	CTQ_AbPh	CTQ_AbSe	CTQ_NegEm	CTQ_NegPh	SCL90_GSI	ECR_RS_Anx	ECR_RS_Avoid	UCLA_LS
1	22	13	11	7	2	5	5	5	10	5	36	15	66	42
2	19	19	9	0	5	12	8	7	10	10	42	16	51	37
3	12	9	7	8	1	6	5	5	22	8	17	27	104	42
4	23	25	18	0	10	16	5	9	21	6	223	46	123	71
5	14	15	7	16	2	5	5	5	5	5	2	12	55	24
6	14	18	14	3	5	20	14	5	22	11	158	30	109	64
7	23	15	4	8	2	7	6	5	8	10	11	30	71	51
8	18	18	10	4	0	5	5	5	7	5	20	20	74	28
9	15	11	6	3	2	13	8	5	16	6	20	16	72	42
10	17	14	13	5	1	5	5	5	15	15	8	27	83	49
11	24	14	10	9	2	10	6	5	20	10	23	29	75	35
12	11	12	5	16	1	6	5	5	11	10	16	12	61	49
13	28	11	8	11	1	13	9	5	14	5	45	17	90	45
14	20	12	12	7	3	12	5	5	16	5	55	20	73	38
15	19	21	10	1	3	5	5	5	17	7	79	24	94	56
16	17	14	10	6	1	5	5	5	6	5	41	12	49	41
17	22	19	16	2	2	21	15	15	16	13	72	26	101	56
18	16	12	5	12	1	5	5	7	5	5	24	16	54	38
19	15	10	5	9	2	5	5	5	6	8	15	12	41	28
20	23	8	20	10	2	9	5	12	6	6	21	26	45	24
21	17	10	6	14	0	17	10	5	18	6	17	19	92	40
22	19	14	15	4	1	7	5	6	10	7	33	32	75	43
23	21	20	16	9	4	15	5	7	21	7	96	42	106	67
24	17	9	8	14	2	8	6	5	9	5	37	15	31	32
25	9	8	16	1	3	5	5	5	10	5	49	19	56	41
26	28	19	12	2	9	11	9	7	19	7	197	42	92	35
27	21	12	5	15	2	5	5	5	5	9	4	12	28	27
28	21	17	10	11	2	13	5	5	14	5	51	52	107	40
29	23	15	16	2	5	7	8	5	13	7	115	31	86	44
30	12	19	9	12	1	24	13	14	19	9	35	50	154	38
31	20	11	8	1	9	5	6	5	5	5	14	12	53	33
32	23	14	12	5	2	15	10	6	13	10	15	54	89	40
33	17	11	8	6	2	6	5	6	6	5	1	35	33	41
34	19	17	9	13	0	11	14	7	16	10	4	12	72	34
35	16	13	8	17	3	12	14	9	16	10	43	42	88	39
36	17	19	15	3	3	25	20	7	19	8	63	48	96	44
37	20	10	7	11	4	5	5	5	5	6	11	12	59	53
38	23	14	9	7	2	6	5	5	17	7	1	34	56	33
39	26	6	4	18	3	5	5	5	19	13	1	16	29	23
40	17	15	10	9	1	10	10	5	16	11	11	19	83	43
41	14	4	5	12	1	8	5	5	11	5	2	12	79	33
42	17	20	7	12	2	25	20	18	24	22	57	30	128	53
43	18	14	16	0	10	5	5	5	9	5	77	12	101	50
44	15	22	6	5	2	5	5	5	10	6	33	15	111	35
45	19	13	11	8	1	5	5	5	8	5	0	12	40	29
46	24	8	7	10	0	7	5	5	10	7	55	18	93	48
47	23	14	8	4	0	5	5	5	10	6	46	33	65	42
48	20	8	4	10	1	5	5	5	10	5	9	13	57	36
49	23	12	6	3	6	7	5	5	12	8	53	34	72	58
50	13	5	5	15	3	9	9	6	16	5	3	19	115	53
51	25	5	8	15	2	7	5	5	7	5	39	12	47	31
52	25	18	13	7	1	8	5	5	8	5	143	34	73	53
53	20	14	5	14	0	5	6	5	5	5	0	14	60	25
54	21	21	8	5	2	15	10	5	20	7	208	23	72	56
55	12	10	7	6	4	9	6	5	13	5	4	13	98	47
56	18	12	18	3	5	9	9	5	17	14	105	20	54	37
57	25	12	8	2	11	5	5	5	9	12	43	49	55	27
58	14	14	8	1	3	5	5	5	6	6	31	25	124	55
59	18	18	13	5	3	6	5	5	6	5	126	23	78	62
60	24	9	10	11	4	7	5	5	9	6	97	26	70	59
61	27	15	13	8	6	6	5	5	12	8	53	16	53	29
62	13	23	14	12	3	14	5	5	17	5	15	44	107	53
63	21	15	9	7	3	7	5	5	11	7	27	33	82	45
64	13	8	8	9	0	5	5	5	5	5	2	29	42	25
65	19	20	9	12	3	11	5	5	11	5	48	14	62	42
66	11	20	17	3	2	25	25	25	23	19	114	62	156	63
67	16	10	7	7	4	5	5	5	12	9	66	15	95	56
68	21	5	4	14	3	5	5	5	5	5	4	12	24	33
69	22	10	9	6	3	5	5	5	10	5	16	29	75	37
70	8	15	12	12	3	16	11	5	17	5	41	43	109	60
71	13	9	6	18	3	12	6	13	18	14	2	12	120	34
72	18	13	8	14	1	6	5	5	8	6	8	14	87	33
73	19	18	15	2	0	10	5	5	17	8	140	35	84	58
74	20	17	9	4	6	5	5	5	8	5	89	30	103	45
75	12	17	9	3	4	8	5	5	15	12	151	38	114	59
76	17	14	11	8	2	10	8	5	16	5	8	47	129	44
77	19	18	10	2	7	7	5	5	8	5	277	20	76	53
78	20	19	14	0	4	6	5	5	7	5	23	21	37	46
79	27	21	15	4	5	18	14	5	20	19	138	58	106	62
80	23	16	13	1	1	11	6	5	18	11	78	33	81	50
81	22	13	4	2	5	10	5	5	11	11	30	24	114	51
82	16	13	7	8	0	5	5	5	14	7	57	24	97	49
83	25	18	6	3	11	11	8	6	12	9	8	16	55	44
84	23	12	15	7	1	9	5	5	8	7	74	34	65	39
85	14	21	7	8	1	8	5	6	11	10	107	29	65	49
86	18	20	16	1	7	15	6	5	10	6	110	31	63	28
87	18	18	11	4	0	9	5	5	14	6	8	22	60	25
88	19	22	7	4	0	8	6	11	15	11	118	16	96	52
89	24	17	4	11	1	9	5	5	14	7	22	16	47	42
90	15	8	4	14	1	5	5	5	5	5	27	23	62	31
91	14	19	13	10	1	5	5	5	5	5	87	24	73	59
92	22	8	6	5	3	5	5	5	5	5	9	82	71	23
93	24	7	5	12	2	5	5	5	8	5	8	12	67	31
94	25	16	20	10	6	11	5	5	12	5	122	21	75	50
95	19	17	17	0	3	8	5	5	13	12	137	42	64	50
96	17	18	5	13	2	5	6	5	14	7	42	26	94	34
97	23	21	18	8	0	10	5	5	6	5	51	24	58	31
98	20	16	10	1	5	6	7	5	13	7	21	26	74	59
99	23	13	5	10	2	15	5	5	14	13	32	30	67	32
100	20	19	14	4	3	7	9	5	16	8	19	17	50	40
101	25	18	14	10	5	5	7	5	9	6	19	21	51	32
102	21	17	9	8	0	5	5	5	8	5	96	13	112	64
103	19	18	18	0	5	13	5	5	14	7	131	28	111	43
104	21	22	13	0	8	14	9	6	18	6	206	39	75	47
105	7	15	5	18	3	13	7	5	24	7	21	12	110	60
106	15	18	4	16	3	5	6	5	5	5	3	14	46	29
107	21	17	7	1	5	6	5	5	11	7	14	17	79	43
108	16	11	8	8	0	5	5	5	17	8	0	18	43	51
109	25	6	6	14	2	5	5	5	12	5	12	15	38	26
110	15	16	16	0	5	9	7	5	14	12	76	36	71	54
111	22	10	6	7	1	5	6	5	5	7	6	17	38	31
112	21	12	6	14	1	15	5	5	18	8	60	28	105	31
113	15	15	13	4	3	11	8	5	16	15	178	15	90	51
114	18	14	7	13	2	7	6	5	10	5	18	16	50	27
115	11	14	14	2	0	11	5	5	16	10	109	35	86	36
116	24	14	12	5	6	13	7	5	22	5	103	18	52	57
117	23	23	11	1	6	8	6	5	12	11	138	15	61	38
118	16	13	9	10	2	5	5	5	8	5	12	14	51	38
119	25	11	11	3	0	5	6	5	11	5	60	18	72	44
120	18	17	11	3	3	20	8	8	21	16	66	26	98	52
121	5	16	4	16	3	5	5	5	11	5	4	12	120	57
122	19	18	13	1	3	5	5	5	9	6	54	38	82	41
123	26	21	17	4	3	14	5	8	20	5	23	25	51	59
124	25	26	11	2	12	13	7	5	6	7	239	74	84	51
125	19	12	10	8	1	5	5	5	9	5	14	12	56	31
126	23	24	25	0	5	13	5	9	19	15	216	65	95	64
127	24	11	7	7	4	6	5	5	8	5	57	15	44	30
128	17	16	16	0	1	7	5	5	20	17	30	47	94	51
129	14	6	5	14	2	5	5	5	5	5	0	12	62	33
130	21	21	9	6	0	10	6	6	10	7	52	12	53	51
131	22	17	16	6	2	10	5	7	12	8	71	18	90	46
132	23	18	22	3	10	12	5	5	17	9	171	17	106	52
133	15	19	6	12	1	5	5	5	18	8	49	31	104	64
134	18	24	13	1	8	13	5	5	19	11	251	43	110	54
135	19	10	9	7	4	7	6	5	9	6	13	12	39	24
136	23	14	11	15	1	5	5	5	10	5	26	18	64	44
137	23	15	18	0	4	15	18	12	18	12	98	32	69	47
138	22	21	17	3	10	17	5	5	12	5	136	27	79	64
139	26	12	8	5	6	16	5	5	16	5	67	42	59	31
140	21	23	19	0	3	13	8	5	13	11	109	46	86	50
141	14	18	5	12	1	8	6	5	9	5	49	29	115	58
142	23	13	8	1	5	16	7	5	16	9	151	19	53	48
143	13	22	5	10	6	7	5	5	17	7	51	15	139	58
144	17	14	8	6	3	5	5	5	6	5	13	13	51	39
145	22	16	4	6	1	5	5	5	9	5	39	12	61	35
146	19	18	19	13	5	25	14	5	19	9	82	42	80	47
147	26	11	4	4	3	5	6	8	5	5	81	14	55	57
148	18	24	8	7	7	13	8	5	17	6	67	23	53	54
149	15	21	9	8	4	10	7	17	16	7	234	19	92	57
150	13	10	11	3	2	14	5	5	15	9	204	33	105	51
151	22	15	18	3	5	15	12	7	14	6	91	33	96	42
152	22	17	8	8	4	10	6	5	20	5	20	29	86	40
153	22	14	14	0	3	6	5	5	6	6	11	12	35	31
154	22	10	15	0	12	8	6	5	10	5	145	56	64	51
155	16	21	6	4	7	8	6	5	17	6	44	21	88	66
156	14	18	6	8	4	19	16	10	20	14	67	54	118	62
157	18	16	5	13	3	5	5	9	7	5	16	24	82	34
158	13	16	14	10	2	17	15	5	22	11	33	20	119	53
159	11	15	10	1	3	7	5	5	18	9	59	30	91	68
160	17	17	10	17	3	22	7	5	16	7	20	46	89	30
161	21	18	5	9	5	17	8	6	16	7	41	23	90	59
162	27	11	22	0	9	20	18	5	23	12	226	57	82	35
163	23	17	4	7	2	5	5	5	9	7	22	13	52	46
164	7	20	4	12	2	7	5	5	15	8	41	12	133	54
165	22	15	14	4	5	6	5	5	8	7	52	14	53	43
166	11	17	16	0	8	11	5	5	13	7	248	47	99	72
167	11	17	25	11	3	14	19	6	19	14	121	52	109	40
168	21	19	16	7	3	12	5	5	15	9	36	31	84	54
169	7	23	4	15	5	9	8	5	9	5	26	16	94	54
170	23	22	20	4	8	10	9	5	21	9	231	44	86	48
171	17	15	12	0	0	8	5	5	11	11	61	32	75	42
172	25	19	7	14	3	8	7	5	18	5	22	21	83	44
173	17	12	7	7	3	9	5	5	13	6	104	12	58	43
174	20	15	5	6	5	5	7	6	9	5	19	22	73	41
175	23	15	4	9	4	24	18	5	23	8	123	17	71	31
176	22	18	6	14	2	5	5	5	11	5	44	18	76	32
177	14	11	6	11	2	8	6	5	18	8	23	18	61	52
178	14	15	5	7	1	12	5	5	13	9	33	35	75	29
179	28	12	4	9	0	5	5	5	6	5	60	12	53	37
180	24	5	6	15	3	11	5	5	11	6	12	13	54	25
181	27	14	14	13	3	5	5	7	8	5	61	25	57	41
182	18	16	16	2	2	7	5	5	8	7	129	45	89	59
183	22	23	11	1	5	11	5	5	13	6	196	32	78	57
184	22	10	13	8	4	7	5	13	7	11	52	36	62	41
185	27	10	8	10	4	7	8	5	8	5	19	19	48	39
186	22	15	9	14	2	23	9	5	25	19	33	23	99	47
187	19	11	5	12	0	6	5	5	7	10	12	20	50	34
188	14	16	4	15	4	5	5	5	7	5	32	12	61	44
189	24	12	7	2	6	12	5	5	9	5	15	20	53	27
190	27	15	6	7	1	5	5	5	9	5	23	24	63	38
191	17	16	14	11	2	6	5	5	12	5	34	27	66	45
192	19	20	15	2	3	7	6	5	10	6	99	21	72	39
193	17	20	12	4	3	10	15	5	15	5	91	34	76	62
194	21	11	7	10	5	12	8	5	16	8	61	21	71	29
195	24	12	24	0	15	6	8	5	5	5	271	77	52	52
196	26	17	16	11	1	15	8	5	19	8	34	17	82	32
197	24	10	5	11	1	14	7	5	17	6	25	17	70	32
198	22	22	17	2	4	11	11	5	16	11	32	32	107	42
199	16	15	6	2	5	10	16	5	13	10	49	23	84	59
200	7	22	12	16	2	23	16	6	25	16	23	38	102	67
201	22	21	9	9	4	7	6	5	15	10	22	12	44	31
202	22	12	10	15	3	5	6	5	10	7	9	26	83	26
203	19	13	6	3	2	17	14	5	19	10	25	22	73	33
204	25	10	11	14	1	5	5	5	22	13	105	25	45	48
205	15	19	4	2	5	8	5	5	15	5	76	39	90	68
206	19	12	15	13	1	16	5	5	14	5	51	12	72	45
207	16	11	4	13	3	6	6	5	5	5	23	15	49	39
208	18	18	9	11	2	8	7	5	5	6	22	30	71	50
209	18	14	9	16	2	5	5	5	13	14	2	21	118	53
210	26	20	18	7	5	12	9	21	20	8	78	54	95	60
211	21	20	13	3	7	5	5	5	5	8	180	39	71	63
212	17	15	16	1	7	15	16	5	20	10	127	31	71	44
213	19	8	11	7	2	6	9	5	9	5	33	14	75	35
214	26	14	7	13	2	7	7	5	11	6	18	20	81	31
215	12	13	4	10	1	5	5	5	10	5	11	16	76	44
216	20	19	13	9	3	7	5	5	8	5	8	16	44	24
217	17	14	6	10	2	7	5	5	13	5	11	21	69	29
218	18	17	8	1	6	12	9	5	14	9	88	38	73	45
219	18	16	8	14	3	13	8	5	19	9	37	25	85	46
220	18	17	7	10	4	15	5	5	18	7	39	14	92	39
221	27	17	14	6	1	10	5	5	13	7	177	50	80	57
222	19	4	4	9	4	19	15	25	21	9	33	12	125	22
223	26	14	11	13	3	12	5	5	10	5	62	37	81	47
224	20	20	17	0	6	21	5	6	18	6	245	27	60	61
225	21	9	8	9	0	11	5	5	15	10	50	24	88	47
226	17	22	4	5	9	12	9	20	23	9	155	51	75	64
227	28	22	14	0	8	6	5	5	11	6	167	19	61	44
228	20	14	7	7	3	5	5	5	21	13	13	15	47	45
229	20	19	13	2	8	15	7	13	11	5	78	42	76	40
230	20	18	14	4	0	9	5	5	13	5	37	39	74	45
231	22	14	13	9	1	8	5	5	7	6	84	36	75	43
232	22	18	6	10	1	5	5	5	5	5	10	25	39	33
233	16	13	12	3	3	9	7	5	11	9	170	16	42	28
234	16	9	8	10	1	11	9	5	11	12	15	33	79	48
235	22	23	16	3	6	19	6	8	9	9	188	54	69	44
236	20	15	21	0	8	23	13	18	13	16	143	55	89	56
237	21	10	7	9	2	7	9	5	12	6	88	19	68	45
238	25	16	7	12	2	5	6	5	5	5	5	16	39	25
239	20	19	13	5	1	8	5	5	11	5	51	25	61	46
240	20	13	12	8	1	6	5	5	9	6	58	20	90	45
241	12	10	8	7	2	5	5	5	5	5	77	19	66	49
242	20	20	6	1	4	14	15	9	19	17	58	29	61	54
243	21	12	7	5	2	15	7	6	14	7	55	23	77	35
244	20	15	8	9	3	6	7	5	12	8	23	15	48	32
245	25	19	16	1	14	10	6	5	5	5	192	16	34	45
246	11	18	12	4	2	17	13	5	19	17	133	39	100	54
247	22	17	8	6	3	13	9	5	17	11	74	19	65	54
248	14	8	4	13	1	7	5	5	8	6	58	24	92	68
249	17	18	5	5	0	15	12	5	21	7	129	33	116	48
250	18	12	8	1	2	6	5	5	9	6	12	19	77	33
251	26	9	8	16	3	13	5	5	10	5	69	19	64	36
252	13	15	9	14	1	11	7	5	14	6	10	18	110	48
253	23	20	15	0	5	8	7	5	13	6	175	55	76	49
254	10	13	10	8	0	20	8	7	23	13	17	33	105	59
255	20	19	18	1	3	7	6	15	8	5	69	24	66	46
256	15	17	18	0	8	14	10	7	17	10	4	39	101	48
257	17	17	10	2	9	6	5	5	15	8	14	64	86	37
258	23	18	5	8	3	7	7	5	10	6	3	16	39	29
259	22	18	12	0	6	10	10	6	12	10	84	35	66	38
260	19	13	14	3	7	15	10	18	15	6	169	40	86	43
261	13	12	9	12	1	19	6	5	23	13	10	34	79	24
262	21	16	12	4	8	7	7	5	11	7	65	19	71	33
263	17	10	7	14	2	5	5	5	5	5	14	12	41	30
264	20	13	9	13	1	6	7	6	7	7	43	17	47	29
265	14	16	13	3	1	8	6	5	16	5	74	37	93	60
266	19	15	14	5	2	9	6	5	13	6	33	23	75	40
267	22	14	4	9	2	5	5	5	7	6	3	17	67	23
268	21	15	11	0	3	8	10	7	15	12	220	15	92	54
269	16	12	6	7	3	7	5	5	12	5	82	28	94	48
270	19	18	12	3	3	5	5	5	12	5	108	24	75	53
271	16	15	11	0	5	6	5	5	8	6	92	22	100	50
272	14	12	7	5	1	6	5	5	10	7	5	25	70	52
273	22	15	7	9	1	8	5	5	5	5	111	18	61	39
274	14	13	9	8	1	5	5	5	9	7	25	15	77	49
275	21	19	13	8	1	5	6	5	9	5	13	18	64	48
276	20	20	17	5	4	6	5	5	6	5	55	35	89	43
277	16	15	8	10	1	5	5	5	6	5	23	26	100	34
278	14	17	4	13	1	5	5	5	7	5	23	19	39	30
279	20	11	12	7	2	8	5	10	8	5	18	19	68	35
280	20	17	7	14	1	7	5	5	18	10	183	26	86	49
281	17	17	12	5	0	11	8	5	10	5	136	40	85	55
282	24	10	11	10	3	5	5	5	7	5	12	14	45	33
283	24	10	8	7	4	7	5	5	6	5	35	12	45	33
284	16	11	13	9	1	9	5	5	14	11	104	37	71	53
285	20	10	4	8	0	14	17	17	21	12	63	73	113	64
286	22	9	6	9	1	11	5	5	8	5	20	13	39	31
287	18	21	12	8	8	16	5	5	13	10	69	12	68	42
288	21	16	11	9	2	12	7	5	16	6	33	33	81	44
289	14	17	12	8	5	5	5	5	8	9	116	14	27	34
290	20	15	23	1	7	17	17	5	12	13	194	43	86	40
291	19	13	4	11	2	7	5	5	8	7	20	20	87	37
292	23	13	10	5	1	7	6	5	8	5	19	18	67	44
293	20	10	5	10	2	5	5	5	5	5	23	12	59	31
294	19	17	10	18	0	5	5	5	9	10	1	24	55	49
295	22	20	20	3	1	7	6	7	6	6	113	40	46	35
296	22	13	9	13	0	5	5	5	5	5	22	26	54	31
297	17	24	7	9	4	23	5	5	18	6	123	42	63	39
298	20	14	5	1	4	6	5	5	11	5	59	17	82	40
299	22	14	19	3	3	11	6	5	5	5	21	12	38	49
300	11	10	7	18	3	10	5	5	15	5	100	36	76	44
301	15	9	8	12	3	5	5	5	11	5	43	22	114	39
302	21	8	13	10	0	10	5	5	10	5	31	12	43	26
