# Supplementary material for: Epistemic Trust, Mistrust and Credulity Questionnaire (ETMCQ) validation in French language: Exploring links to loneliness
Source: PLoS One. 2025 Mar 21;20(3):e0303918. doi: 10.1371/journal.pone.0303918 (PMC11927912; doi:10.1371/journal.pone.0303918)
Supplement: S4 Appendix — (CSV) [file pone.0303918.s004.csv]

	Trust	Mistrust	Credulity	Physical abuse	Sexual abuse	Emotional abuse	Physical neglect	Emotional neglect	Certainty	Uncertainty	Avoidance	Anxiety	Loneliness
Mistrust	-0.017	—
Credulity	0.162*	0.343**	—
Physical abuse	-0.019	0.194*	0.136	—
Sexual abuse	0.007	0.184*	0.144	0.358**	—
Emotional abuse	0.001	0.289*	0.305**	0.555**	0.343**	—
Physical neglect	-0.093	0.183*	0.152*	0.367**	0.252**	0.417**	—
Emotional neglect	-0.123	0.27**	0.153	0.449**	0.219**	0.664**	0.574**	—
Certainty	-0.126	-0.324**	-0.496***	-0.126	-0.126	-0.175*	-0.197**	-0.103	—
Uncertainty	0.161	0.280**	0.248*	0.216*	0.123	0.237*	0.094	0.143	-0.429**	—
Avoidance	-0.342**	0.259**	0.104	0.237**	0.181*	0.389**	0.307**	0.52*	-0.082	0.059	—
Anxiety	-0.001	0.328**	0.430**	0.226**	0.234**	0.417**	0.305**	0.360**	-0.351**	0.171*	0.424**	—
Loneliness	-0.207**	0.397**	0.231*	0.141	0.158*	0.259*	0.234*	0.359**	-0.296**	0.170*	0.51**	0.359**	—
Psychopathology	0.118	0.396**	0.462**	0.166*	0.150*	0.401**	0.218**	0.270**	-0.496**	0.364**	0.273**	0.435**	0.477**
Note. * p < .05, ** p < .01, *** p < .001
